# Supplementary material for: Finding your lane: experiences and beyond for adults learning to swim
Source: BMC Public Health. 2023 Dec 7;23:2444. doi: 10.1186/s12889-023-17320-0 (PMC10701934; doi:10.1186/s12889-023-17320-0)
Supplement: Supplementary file 1 — Additional file 1. [file 12889_2023_17320_MOESM1_ESM.xlsx]

## Sheet: Interview Times
The following table shows the schedule of qualitative interviews with participants.
Legend	Date format: MM/DD/YY	Time Zone: EST - Eastern Standard Time
Participant #	Interview Date	Interview Time
1	2022-02-21	12 p.m. EST
2	2022-03-01	10am EST
3	2022-03-03	9am EST
4	2022-03-04	3pm EST
5	2022-04-01	10amEST
6	2022-04-01	12:15pm EST
7	2022-04-01	12:45pm EST
8	2022-04-04	4:30pm EST
9	2022-04-08	9am EST
10	2022-04-11	5pm EST
11	2022-05-13	3:30pm EST
12	2022-05-17	6:30 p.m. EST
13	2022-05-12	4pm EST
14	2022-06-01	11am EST
15	2022-06-02	2pm EST
16	2022-06-06	11:30am EST
17	2022-06-06	4:30pm EST
18	2022-06-06	5pm EST
19	2022-06-08	5pm EST
20	2022-06-08	5:30 pm EST
